# Supplementary material for: Identification of Smoking-Associated Transcriptome Aberration in Blood with Machine Learning Methods
Source: Biomed Res Int. 2023 Jan 4;2023:5333361. doi: 10.1155/2023/5333361 (PMC9833906; doi:10.1155/2023/5333361)
Supplement: Supplementary Materials — Table S1: feature ranking results obtained by mRMR, MCFS, LightGBM, and LASSO methods. Table S2: IFS results on different feature lists. Table S3: intersection of the optimal feature subsets extracted from mRMR, MCFS, LightGBM, and LASSO feature lists. The features that appear in 4, 3, 2, and 1 optimal feature subsets are shown. Table S4: classification rules generated by the optimal DT model. Table S5: GO and KEGG enrichment results after merging the optimal feature subsets of the four feature ranking algorithms. [file 5333361.f1.zip]

Archive with 5 entries (5 files):
- Table S1 (1).pdf
- Table S2 (1).pdf
- Table S3 (1).pdf
- Table S4 (1).pdf
- Table S5 (1).pdf
